# Supplementary material for: Perceived Comfort and Blinding Efficacy in Randomised Sham-Controlled Transcranial Direct Current Stimulation (tDCS) Trials at 2 mA in Young and Older Healthy Adults
Source: PLoS One. 2016 Feb 22;11(2):e0149703. doi: 10.1371/journal.pone.0149703 (PMC4763202; doi:10.1371/journal.pone.0149703)
Supplement: S1 Dataset — The comfort and blinding dataset contains all the data that we analysed and presented in this report. (XLSX) [file pone.0149703.s001.xlsx]

## Sheet: Wallace et al.
subjnum	gender	age	age_group	naïve_to_tdcs	stimtype_S1	stimtype_S2	stim_order	Educational_level	MMSE_SCORE	s1_time1	s1_time2	s2_time1	s2_time2	ActiveStim_time1	ActiveStim_time2	Sham_time1	Sham_time2	Mean_ActiveStim	Mean_Sham	DASS_Depression	DASS_Anxiety	DASS_Stress	DASS_Total	JudgedCorrect_s1_participant	JudgedCorrect_s2_participant	JudgedCorrect_s1_researcher	JudgedCorrect_s2_researcher	judgement_s1_participant	judgement_s2_participant	judgement_s1_researcher	judgement_s2_researcher
1	1	20	1	0	2	1	2	1	999	5.4	9.6	1.9	9.25	1.9	9.25	5.4	9.6	5.58	7.5	12	20	20	52	0	1	0	0	1	1	1	0
2	1	20	1	0	2	1	2	1	999	5.4	7.2	5.9	5.7	5.9	5.7	5.4	7.2	5.8	6.3	4	0	10	14	0	1	1	1	1	1	0	1
3	2	20	1	1	2	1	2	1	999	5.9	9.45	7.1	9.05	7.1	9.05	5.9	9.45	8.08	7.68	2	4	0	6	0	1	0	0	1	1	1	0
4	2	20	1	1	1	2	1	1	999	5.95	8.8	7.2	8.95	5.95	8.8	7.2	8.95	7.38	8.08	2	4	0	6	1	1	0	1	1	0	0	0
5	1	23	1	0	1	2	1	1	999	2.7	5.8	1.4	8	2.7	5.8	1.4	8	4.25	4.7	0	4	4	8	1	0	1	1	1	1	1	0
6	2	28	1	0	1	2	1	1	999	7.85	7.7	7.6	9.15	7.85	7.7	7.6	9.15	7.78	8.38	4	10	4	18	1	0	1	1	1	1	1	0
7	2	22	1	0	2	1	2	1	999	2.2	8.4	6.45	7.8	6.45	7.8	2.2	8.4	7.13	5.3	8	0	16	24	0	1	1	1	1	1	0	1
8	1	26	1	1	1	2	1	1	999	2.4	7.05	2.35	8.7	2.4	7.05	2.35	8.7	4.73	5.52	0	8	20	28	1	1	0	0	1	0	0	1
9	2	19	1	0	2	1	2	1	999	7.15	7.8	7.6	7.65	7.6	7.65	7.15	7.8	7.63	7.48	6	18	16	40	0	1	1	0	1	1	0	0
10	1	21	1	0	1	2	1	1	999	2.15	1.45	2	5.25	2.15	1.45	2	5.25	1.8	3.63	0	2	6	8	1	0	1	1	1	1	1	0
11	2	20	1	0	1	2	1	1	999	6.55	2.6	7.45	8.15	6.55	2.6	7.45	8.15	4.58	7.8	4	2	14	20	1	0	1	1	1	1	1	0
12	1	23	1	1	2	1	2	1	999	6.5	8.95	6.5	7.8	6.5	7.8	6.5	8.95	7.15	7.73	2	0	10	12	0	1	1	1	1	1	0	1
13	2	28	1	1	2	1	2	1	999	2.9	8.45	3.95	8.5	3.95	8.5	2.9	8.45	6.23	5.68	8	0	0	8	0	1	0	0	1	1	1	0
14	2	24	1	1	1	2	1	1	999	4.25	3.65	2.35	6.65	4.25	3.65	2.35	6.65	3.95	4.5	10	0	10	20	1	0	0	0	1	1	0	1
15	1	20	1	0	1	2	1	1	999	4.1	7.35	4.25	10	4.1	7.35	4.25	10	5.73	7.13	2	0	0	2	1	0	1	1	1	1	1	0
16	2	21	1	1	1	2	1	1	999	1.9	8.3	2.75	10	1.9	8.3	2.75	10	5.1	6.38	0	0	0	0	1	1	1	1	1	0	1	0
17	1	22	1	1	2	1	2	1	999	6.3	8.35	5.1	7.45	5.1	7.45	6.3	8.35	6.28	7.32	4	6	6	16	0	1	1	1	1	1	0	1
18	1	23	1	1	2	1	2	1	999	5.6	9.3	3.95	7.25	3.95	7.25	5.6	9.3	5.6	7.45	0	0	0	0	0	1	1	1	1	1	0	1
19	1	23	1	0	1	2	1	1	999	3.5	8	3.9	7.7	3.5	8	3.9	7.7	5.75	5.8	6	0	4	10	1	0	0	0	1	1	0	1
20	2	29	1	1	1	2	1	1	999	6.7	7.7	6.5	7.85	6.7	7.7	6.5	7.85	7.2	7.18	12	0	6	18	1	0	0	0	1	1	0	1
21	2	22	1	0	2	1	2	1	999	4	9.15	4.95	2.75	4.95	2.75	4	9.15	3.85	6.58	0	4	2	6	1	1	0	0	0	1	1	0
22	1	20	1	0	2	1	2	1	999	6.4	9.3	6.5	9.4	6.5	9.4	6.4	9.3	7.95	7.85	0	6	10	16	0	1	1	1	1	1	0	1
23	1	20	1	1	1	2	1	1	999	2	2.5	2.9	7	2	2.5	2.9	7	2.25	4.95	2	2	8	12	1	0	1	1	1	1	1	0
24	1	23	1	1	2	1	2	1	999	6.2	6.9	6.1	8	6.1	8	6.2	6.9	7.05	6.55	4	6	2	12	0	1	1	1	1	1	0	1
25	1	20	1	1	2	1	2	1	999	2.1	7.1	3.2	6.65	3.2	6.65	2.1	7.1	4.93	4.6	6	4	20	30	0	1	0	0	1	1	1	0
26	1	20	1	1	1	2	1	1	999	6.6	8.1	6.6	9.05	6.6	8.1	6.6	9.05	7.35	7.83	10	10	22	42	1	0	1	1	1	1	1	0
27	1	21	1	1	2	1	2	1	999	5.4	7.7	3.2	4	3.2	4	5.4	7.7	3.6	6.55	0	2	0	2	0	1	1	1	1	1	0	1
28	1	20	1	1	1	2	1	1	999	2.65	6.25	3.9	7.05	2.65	6.25	3.9	7.05	4.45	5.48	4	4	12	20	1	1	1	1	1	0	1	0
29	1	20	1	1	2	1	2	1	999	7.8	7.6	3.45	4.55	3.45	4.55	7.8	7.6	4	7.7	8	4	20	32	0	1	1	1	1	1	0	1
30	2	20	1	1	1	2	1	1	999	4.9	6.1	5.4	6.3	4.9	6.1	5.4	6.3	5.5	5.85	4	2	4	10	1	0	0	0	1	1	0	1
1	2	64	2	0	2	1	2	1	30	3.35	6.7	3.3	7.9	3.3	7.9	3.35	6.7	5.6	5.03	2	4	4	10	0	1	0	0	1	1	1	0
2	2	71	2	1	1	2	1	2	30	6.6	7.5	3.25	8	6.6	7.5	3.25	8	7.05	5.63	4	4	8	16	0	1	0	0	0	0	0	1
3	1	64	2	1	2	1	2	1	30	3.2	6.5	3.95	5.25	3.95	5.25	3.2	6.5	4.6	4.85	2	2	6	10	0	1	0	0	1	1	1	0
4	2	63	2	1	2	1	2	1	30	3.1	6.55	4.1	5.25	4.1	5.25	3.1	6.55	4.68	4.83	0	0	6	6	1	1	1	1	0	1	0	1
5	1	63	2	1	1	2	1	1	30	7.7	3.5	6.6	6.05	7.7	3.5	6.6	6.05	5.6	6.32	4	8	8	20	1	0	0	1	1	1	0	0
6	1	64	2	1	1	2	1	2	30	7.2	8.8	4.6	8.7	7.2	8.8	4.6	8.7	8	6.65	4	0	2	6	0	1	0	0	0	0	0	1
7	1	64	2	1	1	2	1	1	30	5	7.25	5.15	7.25	5	7.25	5.15	7.25	6.13	6.2	0	0	0	0	1	0	0	1	1	1	0	0
8	2	68	2	1	1	2	1	2	30	4.8	7.7	9	9.35	4.8	7.7	9	9.35	6.25	9.18	2	2	14	18	1	0	0	0	1	1	0	1
9	1	75	2	1	2	1	2	1	30	3.15	7.5	5.55	7.15	5.55	7.15	3.15	7.5	6.35	5.33	14	4	22	40	0	1	1	1	1	1	0	1
10	1	76	2	1	2	1	2	2	30	5.3	6.05	7.5	7.2	7.5	7.2	5.3	6.05	7.35	5.68	8	4	6	18	1	1	0	0	0	1	1	0
11	1	73	2	1	1	2	1	2	30	6.2	8.5	2.6	8.3	6.2	8.5	2.6	8.3	7.35	5.45	2	8	10	20	1	0	0	1	1	1	0	0
12	1	68	2	1	2	1	2	1	29	7.2	8.8	6.15	8.25	6.15	8.25	7.2	8.8	7.2	8	2	4	4	10	0	1	0	0	1	1	1	0
13	2	66	2	1	1	2	1	1	30	8.2	8.3	9.1	9.1	8.2	8.3	9.1	9.1	8.25	9.1	2	2	6	10	0	1	1	1	0	0	1	0
14	1	65	2	1	2	1	2	2	29	9.6	9.9	9.4	9.7	9.4	9.7	9.6	9.9	9.55	9.75	4	4	12	20	0	1	1	1	1	1	0	1
15	1	74	2	1	2	1	2	1	30	5.4	9.8	4.8	2.6	4.8	2.6	5.4	9.8	3.7	7.6	2	0	8	10	0	1	1	1	1	1	0	1
16	1	72	2	1	2	1	2	1	28	6.7	9.3	3.85	9	3.85	9	6.7	9.3	6.43	8	6	2	18	26	0	1	1	1	1	1	0	1
17	2	75	2	1	1	2	1	1	30	9.8	9.95	4.4	9.65	9.8	9.95	4.4	9.65	9.88	7.03	4	4	2	10	0	0	0	0	0	1	0	1
18	1	69	2	1	1	2	1	1	29	7.65	7.75	7.5	8.6	7.65	7.75	7.5	8.6	7.7	8.05	2	0	0	2	1	1	1	1	1	0	1	0
19	2	71	2	1	1	2	1	1	29	8.2	9.45	9.85	9.9	8.2	9.45	9.85	9.9	8.83	9.88	0	0	2	2	1	0	1	1	1	1	1	0
20	1	64	2	1	2	1	2	1	30	8.35	9.4	6.6	8.65	6.6	8.65	8.35	9.4	7.63	8.88	2	0	2	4	0	1	1	0	1	1	0	0
21	1	70	2	1	1	2	1	1	30	6.95	9.35	4.95	8.8	6.95	9.35	4.95	8.8	8.15	6.88	4	0	6	10	1	0	0	0	1	1	0	1
22	1	66	2	1	1	2	1	2	27	2.6	5.9	2.4	6.8	2.6	5.9	2.4	6.8	4.25	4.6	18	14	20	52	0	1	1	1	0	0	1	0
23	1	74	2	1	2	1	2	1	29	3.4	8.4	2.9	6.5	2.9	6.5	3.4	8.4	4.7	5.9	4	0	4	8	0	1	1	1	1	1	0	1
24	1	69	2	1	2	1	2	1	30	6.05	7.2	8	8.9	8	8.9	6.05	7.2	8.45	6.63	2	0	6	8	0	1	1	1	1	1	0	1
25	1	70	2	1	2	1	2	1	30	6.35	8.65	5.85	7.2	5.85	7.2	6.35	8.65	6.53	7.5	0	0	8	8	0	1	1	1	1	1	0	1
26	1	64	2	1	1	2	1	1	30	7.45	9.75	7	9.7	7.45	9.75	7	9.7	8.6	8.35	0	2	0	2	1	0	1	1	1	1	1	0
27	1	71	2	1	2	1	2	1	30	6.35	8.85	7.3	8.45	7.3	8.45	6.35	8.85	7.88	7.6	0	2	8	10	0	1	1	1	1	1	0	1
28	1	66	2	1	1	2	1	2	30	6.9	6.7	6.2	7.3	6.9	6.7	6.2	7.3	6.8	6.75	0	2	0	2	1	0	0	0	1	1	0	1
29	1	70	2	1	2	1	2	2	30	8.3	10	8.85	9.85	8.85	9.85	8.3	10	9.35	9.15	2	2	8	12	1	1	1	1	0	1	0	1
30	1	68	2	1	1	2	1	2	28	3.45	5.8	5.1	7.9	3.45	5.8	5.1	7.9	4.63	6.5	4	0	12	16	1	0	1	1	1	1	1	0
